# Supplementary material for: Development of anchialine cave habitats and karst subterranean estuaries since the last ice age
Source: Sci Rep. 2019 Aug 15;9:11907. doi: 10.1038/s41598-019-48058-8 (PMC6695480; doi:10.1038/s41598-019-48058-8)
Supplement: Supplementary file 2 — Supplementary Dataset 1 [file 41598_2019_48058_MOESM2_ESM.xlsx]

## Sheet: n = 113 Bermuda SL points
Index No.	Sample Identification Code	General Locaiton in Bermuda	Lab number	Original Source	Origin of GPS Position Information	Depth of sample (mbsl)	Latitude	Longitude	Material dated	Specified Environmental Indicator	SL Indicator Type (This Work)	Conventional 14C age	Conventional	error	d13C (‰)	Calibration Curve	1s Minimum, Calibrated yrs. BP1950	1s Maximum, Calibrated yrs. BP1950	Probability	2s Minimum, Calibrated yrs. BP1950	2s Maximum, Calibrated yrs. BP1950	Probability	Highest Probability 1s Midpoint	Highest Probability 1s Uncertainty	Highest Probability 2s Midpoint	Highest Probability 2s Uncertainty
1	ACN #D12	Devonshire Marsh	ML 559	Neumann (1971)	Not specified in Vollbrecht (1996), so a central position in Devonshire Marsh estimated from Google Earth	3.4	32.3077	-64.7555	freshwater peat	No data	terrestrial limiting	3815 ±95	3815	95	N/A	IntCal13	4089	4300	0.783	3962	4440	0.98	4194.5	105.5	4201	239
2	ACN #D9	Devonshire Marsh	ML 556	Neumann (1971)	Not specified in Vollbrecht (1996), so a central position in Devonshire Marsh estimated from Google Earth	5.8	32.3077	-64.7555	freshwater peat	No data	terrestrial limiting	4585 ±100	4585	100	N/A	IntCal13	5053	5189	0.412	4967	5487	0.943	5121	68	5227	260
3	ACN #D11	Devonshire Marsh	ML 555	Neumann (1971)	Not specified in Vollbrecht (1996), so a central position in Devonshire Marsh estimated from Google Earth	7.4	32.3077	-64.7555	freshwater peat	No data	terrestrial limiting	5070 ±100	5070	100	N/A	IntCal13	5713	5917	0.976	5594	6002	0.999	5815	102	5798	204
4	ACN #D1	Devonshire Marsh	ML 553	Neumann (1971)	Not specified in Vollbrecht (1996), so a central position in Devonshire Marsh estimated from Google Earth	8.9	32.3077	-64.7555	freshwater peat	No data	terrestrial limiting	6000 ±110	6000	110	N/A	IntCal13	6716	6980	0.959	6618	7164	0.989	6848	132	6891	273
5	ACN #D5	Devonshire Marsh	Ml 552	Neumann (1971)	Not specified in Vollbrecht (1996), so a central position in Devonshire Marsh estimated from Google Earth	10.7	32.3077	-64.7555	freshwater peat	No data	terrestrial limiting	6510 ±110	6510	110	N/A	IntCal13	7316	7508	0.981	7242	7591	0.986	7412	96	7416.5	174.5
6	ACN #D4	Devonshire Marsh	ML 550	Neumann (1971)	Not specified in Vollbrecht (1996), so a central position in Devonshire Marsh estimated from Google Earth	12.5	32.3077	-64.7555	freshwater peat	No data	terrestrial limiting	6970 ±120	6970	120	N/A	IntCal13	7690	7874	0.848	7594	8000	1	7782	92	7797	203
7	GS 01: 1.22-1.28	Great Sound	KI-1997	Vollbrecht (1996)	Estimated from Appendix in Vollbrect (1996)	12.6	32.2961	-64.8308	freshwater peat	No data	terrestrial limiting	7250 ±90	7250	90	-27.2	IntCal13	7997	8165	1	7929	8218	0.946	8081	84	8073.5	144.5
8	GS 02: 5.94-6.01	Great Sound	KI-1998	Vollbrecht (1996)	Estimated from Appendix in Vollbrect (1996)	27.1	32.2805	-64.8469	freshwater peat	No data	terrestrial limiting	9150 ±210	9150	210	-27.9	IntCal13	10132	10605	0.861	9677	10823	0.967	10368.5	236.5	10250	573
9	ACN #HS	Harrington Sound	ML 69-2A	Vollbrecht (1996)	Not specified in Vollbrecht (1996), so a central position in Harrington Sound estimated from Google Earth	4.4	32.3322	-64.7199	freshwater peat	No data	terrestrial limiting	4994 ±80	4994	80	N/A	IntCal13	5644	5761	0.658	5601	5903	1	5702.5	58.5	5752	151
10	ACN #HS	Harrington Sound	ML 69-3A	Vollbrecht (1996)	Not specified in Vollbrecht (1996), so a central position in Harrington Sound estimated from Google Earth	4.7	32.3322	-64.7199	freshwater peat	No data	terrestrial limiting	4760 ±100	4760	100	N/A	IntCal13	5447	5593	0.742	5293	5719	1	5520	73	5506	213
11	HS-TB 02/2: 1.35-1.4	Harrington Sound	KI-2045.02	Vollbrecht (1996)	Estimated from Appendix in Vollbrect (1996)	4.7	32.3244	-64.7399	freshwater peat	No data	terrestrial limiting	3830 ±95	3830	95	-26.4	IntCal13	4146	4359	0.801	3971	4446	0.975	4252.5	106.5	4208.5	237.5
12	HS-TI: 1.8-1.85	Harrington Sound	KI-2117.02	Vollbrecht (1996)	Estimated from Appendix in Vollbrect (1996)	5.5	32.3343	-64.726	freshwater peat	No data	terrestrial limiting	4990 ±65	4990	65	-29	IntCal13	5646	5755	0.722	5606	5798	0.712	5700.5	54.5	5702	96
13	ACN #HS	Harrington Sound	ML-69-13A	Vollbrecht (1996)	Not specified in Vollbrecht (1996), so a central position in Harrington Sound estimated from Google Earth	5.6	32.3322	-64.7199	freshwater peat	No data	terrestrial limiting	4787 ±105	4787	105	N/A	IntCal13	5447	5608	0.776	5298	5745	1	5527.5	80.5	5521.5	223.5
14	HS-TB/1: 0.85-0.90	Harrington Sound	KI-2044	Vollbrecht (1996)	Estimated from Appendix in Vollbrect (1996)	7	32.3248	-64.7377	freshwater peat	No data	terrestrial limiting	5800 ±80	5800	80	-27.7	IntCal13	6493	6677	0.996	6413	6757	0.984	6585	92	6585	172
15	ACN #HS	Harrington Sound	ML 69-12A	Vollbrecht (1996)	Not specified in Vollbrecht (1996), so a central position in Harrington Sound estimated from Google Earth	7.6	32.3322	-64.7199	freshwater peat	No data	terrestrial limiting	5829 ±110	5829	110	N/A	IntCal13	6494	6749	0.992	6399	6911	1	6621.5	127.5	6655	256
16	ACN #HS	Harrington Sound	ML 69-16A	Vollbrecht (1996)	Not specified in Vollbrecht (1996), so a central position in Harrington Sound estimated from Google Earth	9.4	32.3322	-64.7199	freshwater peat	No data	terrestrial limiting	6785 ±120	6785	120	N/A	IntCal13	7560	7748	0.914	7435	7853	0.994	7654	94	7644	209
17	ACN #HS	Harrington Sound	ML 69-17B	Vollbrecht (1996)	Not specified in Vollbrecht (1996), so a central position in Harrington Sound estimated from Google Earth	11.2	32.3322	-64.7199	freshwater peat	No data	terrestrial limiting	6800 ±120	6800	120	N/A	IntCal13	7565	7763	0.942	7458	7866	0.981	7664	99	7662	204
18	ACN #HS	Harrington Sound	ML 69-17A	Vollbrecht (1996)	Not specified in Vollbrecht (1996), so a central position in Harrington Sound estimated from Google Earth	11.4	32.3322	-64.7199	freshwater peat	No data	terrestrial limiting	7221 ±110	7221	110	N/A	IntCal13	7957	8164	1	7838	8223	0.947	8060.5	103.5	8030.5	192.5
19	HS-PH/2: 3.45-3.5	Harrington Sound	KI-3408	Vollbrecht (1996)	Estimated from Appendix in Vollbrect (1996)	12.3	32.3347	-64.7311	freshwater peat	No data	terrestrial limiting	6850 ±100	6850	100	-28.9	IntCal13	7605	7787	0.987	7562	7873	0.95	7696	91	7717.5	155.5
20	ACN #HS	Harrington Sound	ML 69-18C	Vollbrecht (1996)	Not specified in Vollbrecht (1996), so a central position in Harrington Sound estimated from Google Earth	13	32.3322	-64.7199	freshwater peat	No data	terrestrial limiting	7280 ±100	7280	100	N/A	IntCal13	7996	8184	0.986	7938	8327	1	8090	94	8132.5	194.5
21	ACN #HS	Harrington Sound	ML 69-18A	Vollbrecht (1996)	Not specified in Vollbrecht (1996), so a central position in Harrington Sound estimated from Google Earth	13.2	32.3322	-64.7199	freshwater peat	No data	terrestrial limiting	7360 ±160	7360	160	N/A	IntCal13	8027	8328	1	7915	8453	0.979	8177.5	150.5	8184	269
22	8450ACN #HS	Harrington Sound	ML 69-19A	Vollbrecht (1996)	Not specified in Vollbrecht (1996), so a central position in Harrington Sound estimated from Google Earth	15.1	32.3322	-64.7199	freshwater peat	No data	terrestrial limiting	7709 ±140	7709	140	N/A	IntCal13	8360	8649	0.99	8294	8810	0.896	8504.5	144.5	8552	258
23	ACN #HS	Harrington Sound	ML 69-20A	Vollbrecht (1996)	Not specified in Vollbrecht (1996), so a central position in Harrington Sound estimated from Google Earth	17.3	32.3322	-64.7199	freshwater peat	No data	terrestrial limiting	7400 ±135	7400	135	N/A	IntCal13	8153	8360	0.817	7956	8429	1	8256.5	103.5	8192.5	236.5
24	ACN #HS	Harrington Sound	ML 69-15A	Vollbrecht (1996)	Not specified in Vollbrecht (1996), so a central position in Harrington Sound estimated from Google Earth	17.4	32.3322	-64.7199	freshwater peat	No data	terrestrial limiting	7880 ±100	7880	100	N/A	IntCal13	8584	8789	0.72	8510	8999	0.977	8686.5	102.5	8754.5	244.5
25	ACN #HS	Harrington Sound	ML 69-22A	Vollbrecht (1996)	Not specified in Vollbrecht (1996), so a central position in Harrington Sound estimated from Google Earth	17.9	32.3322	-64.7199	freshwater peat	No data	terrestrial limiting	8833 ±140	8833	140	N/A	IntCal13	9731	9965	0.565	9552	10208	1	9848	117	9880	328
26	ACN #HS	Harrington Sound	ML 69-27B	Vollbrecht (1996)	Not specified in Vollbrecht (1996), so a central position in Harrington Sound estimated from Google Earth	18.3	32.3322	-64.7199	freshwater peat	No data	terrestrial limiting	8030 ±140	8030	140	N/A	IntCal13	8648	9033	0.943	8544	9305	0.997	8840.5	192.5	8924.5	380.5
27	ACN #HS	Harrington Sound	ML 69-27A	Vollbrecht (1996)	Not specified in Vollbrecht (1996), so a central position in Harrington Sound estimated from Google Earth	18.6	32.3322	-64.7199	freshwater peat	No data	terrestrial limiting	8785 ±140	8785	140	N/A	IntCal13	9599	9939	0.827	9541	10189	1	9769	170	9865	324
28	ACN #HS	Harrington Sound	ML 69-24A	Vollbrecht (1996)	Not specified in Vollbrecht (1996), so a central position in Harrington Sound estimated from Google Earth	19.2	32.3322	-64.7199	freshwater peat	No data	terrestrial limiting	8195 ±100	8195	100	N/A	IntCal13	9021	9282	1	8974	9463	0.977	9151.5	130.5	9218.5	244.5
29	HS-MR 05/2: 0.8-0.85	Harrington Sound	KI-2121	Vollbrecht (1996)	Estimated from Appendix in Vollbrect (1996)	19.8	32.3307	-64.7186	freshwater peat	No data	terrestrial limiting	8900 ±160	8900	160	-27.9	IntCal13	9767	10204	1	9543	10299	0.989	9985.5	218.5	9921	378
30	HS-MLB 02/2:2.2-2.26	Harrington Sound	KI-2120	Vollbrecht (1996)	Estimated from Appendix in Vollbrect (1996)	19.9	32.3386	-64.7268	freshwater peat	No data	terrestrial limiting	8760 ±125	8760	125	-30.1	IntCal13	9556	9918	0.954	9541	10164	1	9737	181	9852.5	311.5
31	HS-MR 08: 1.8-1.85	Harrington Sound	KI-2111.01	Vollbrecht (1996)	Estimated from Appendix in Vollbrect (1996)	20.3	32.3346	-64.7133	freshwater peat	No data	terrestrial limiting	8900 ±100	8900	100	-28.3	IntCal13	9887	10195	0.978	9679	10235	1	10041	154	9957	278
32	Unlabeled	Harrington Sound	ML-186	Redfield (1967)	Given the Depth, Devil's Hole in Harrington Sound is the assumed position	20.7	32.3239	-64.7199	freshwater peat	No data	terrestrial limiting	9145 ±150	9145	150	N/A	IntCal13	10182	10523	0.965	9887	10727	0.996	10352.5	170.5	10307	420
33	HS-CB 03: 2.59-2.64	Harrington Sound	KI-2119	Vollbrecht (1996)	Estimated from Appendix in Vollbrect (1996)	21.6	32.3375	-64.7192	freshwater peat	No data	terrestrial limiting	8800 ±100	8800	100	-28.5	IntCal13	9672	9945	0.769	9579	10161	0.985	9808.5	136.5	9870	291
34	HS-CD 02: 3.45-3.5	Harrington Sound	KI-2118	Vollbrecht (1996)	Estimated from Appendix in Vollbrect (1996)	21.9	32.338	-64.7078	freshwater peat	No data	terrestrial limiting	9410 ±170	9410	170	-28	IntCal13	10414	10813	0.784	10253	11148	1	10613.5	199.5	10700.5	447.5
35	HS-CB 05/2: 3.75-3.80	Harrington Sound	KI-3932.38	Vollbrecht (1996)	Estimated from Appendix in Vollbrect (1996)	22.2	32.342	-64.7139	freshwater peat	No data	terrestrial limiting	9370 ±95	9370	95	-28.7	IntCal13	10484	10725	0.921	10266	10796	0.947	10604.5	120.5	10531	265
36	HS-MR 07: 1.24-1.29	Harrington Sound	KI-2113	Vollbrecht (1996)	Estimated from Appendix in Vollbrect (1996)	22.3	32.3302	-64.7206	freshwater peat	No data	terrestrial limiting	9440 ±110	9440	110	-28.2	IntCal13	10514	10794	0.803	10398	11135	1	10654	140	10766.5	368.5
37	HS-SP 01: 392-3.98	Harrington Sound	KI-1800.03	Vollbrecht (1996)	Estimated from Appendix in Vollbrect (1996)	23	32.3336	-64.712	freshwater peat	No data	terrestrial limiting	9940 ±170	9940	170	-25.4	IntCal13	11208	11722	0.979	11068	12082	0.968	11465	257	11575	507
38	HS-PT 02: 1.10 - 1.15	Harrington Sound	KI-2112	Vollbrecht (1996)	Estimated from Appendix in Vollbrect (1996)	23.2	32.3298	-64.7186	freshwater peat	No data	terrestrial limiting	9150 ±165	9150	165	-28.2	IntCal13	10167	10579	1	9769	10752	1	10373	206	10260.5	491.5
39	HS-PT 01: 1.71-1.76	Harrington Sound	KI-1733.01	Vollbrecht (1996)	Estimated from Appendix in Vollbrect (1996)	23.2	32.3298	-64.7186	freshwater peat	No data	terrestrial limiting	9640 ±95	9640	95	-27.3	IntCal13	10793	10965	0.552	10720	11219	1	10879	86	10969.5	249.5
40	ACN #HS 78ft	Harrington Sound	ML 526	Vollbrecht (1996)	Not specified in Vollbrecht (1996), so a central position in Harrington Sound estimated from Google Earth	23.8	32.3322	-64.7199	freshwater peat	No data	terrestrial limiting	9180 ±140	9180	140	N/A	IntCal13	10223	10521	0.974	10116	10731	0.951	10372	149	10423.5	307.5
41	HS-GP (24.3): 2.39-2.43	Harrington Sound	KI-1732.01	Vollbrecht (1996)	Estimated from Appendix in Vollbrect (1996)	23.9	32.3282	-64.7231	freshwater peat	No data	terrestrial limiting	9020 ±115	9020	115	-25.3	IntCal13	10113	10275	0.556	9761	10437	0.981	10194	81	10099	338
42	HS-GP (01.4): 3.25-3.3	Harrington Sound	KI-1732.02	Vollbrecht (1996)	Estimated from Appendix in Vollbrect (1996)	24.8	32.3282	-64.7231	freshwater peat	No data	terrestrial limiting	9720 ±100	9720	100	-26.3	IntCal13	11070	11243	0.71	10742	11292	0.997	11156.5	86.5	11017	275
43	HS-CS/1: 2.85-2.90	Harrington Sound	KI-2114	Vollbrecht (1996)	Estimated from Appendix in Vollbrect (1996)	24.8	32.3315	-64.7219	freshwater peat	No data	terrestrial limiting	9450 ±170	9450	170	-29.5	IntCal13	10505	10879	0.735	10287	11180	1	10692	187	10733.5	446.5
44	HS-CD 01: 4.15-4.20	Harrington Sound	KI-2116	Vollbrecht (1996)	Estimated from Appendix in Vollbrect (1996)	24.8	32.3375	-64.7079	freshwater peat	No data	terrestrial limiting	10130 ±90	10130	90	-29.4	IntCal13	11604	11988	0.952	11340	12076	1	11796	192	11708	368
45	HS-SP 04: 5.72-5.75	Harrington Sound	Beta-88712	Vollbrecht (1996)	Estimated from Appendix in Vollbrect (1996)	26.8	32.3295	-64.7174	freshwater peat	No data	terrestrial limiting	9730 ±60	9730	60	-29.3	IntCal13	11108	11227	1	11068	11251	0.841	11167.5	59.5	11159.5	91.5
46	HS-SP 03: 5.78-5.82	Harrington Sound	KI-2172	Vollbrecht (1996)	Estimated from Appendix in Vollbrect (1996)	27	32.3292	-64.7169	freshwater peat	No data	terrestrial limiting	9750 ±120	9750	120	-29.1	IntCal13	11067	11274	0.684	10713	11409	0.975	11170.5	103.5	11061	348
47	HS-PB 01: 6.75-6.78	Harrington Sound	KI-2171	Vollbrecht (1996)	Estimated from Appendix in Vollbrect (1996)	27.3	32.3277	-64.7277	freshwater peat	No data	terrestrial limiting	10110 ±110	10110	110	-29	IntCal13	11596	11845	0.567	11271	12081	1	11720.5	124.5	11676	405
48	ACN #ML1	Mangrove Lake	ML 557	Vollbrecht (1996)	Estimate of Position from Google Earth	5	32.3257	-64.708	freshwater peat	fern-sedge peat (Vollbrecht, 1996, Table 2)	terrestrial limiting	4120 ±100	4120	100	N/A	IntCal13	4527	4727	0.751	4408	4865	1	4627	100	4636.5	228.5
49	Unlabeled	Mangrove Lake	Unlabeled	Watts and Hansen (1986)	Estimate of position based on description in paper and Google Earth	18	32.3258	-64.7074	freshwater peat	pollen, Typha latifolia (See Watts and Hanson, 1986)	terrestrial limiting	9260 ± 200	9260	200	N/A	IntCal13	10218	10730	1	10113	11129	0.949	10474	256	10621	508
50	ACN #P1	Pembroke Marsh	ML 547	Vollbrecht (1996)	Not specified in Vollbrecht (1996), so a central position in Pembroke Marsh estimated from Google Earth	14.5	32.3012	-64.7822	freshwater peat	Sedge Rootlets (Vollbrecht, 1996, Table 2)	terrestrial limiting	7630 ±120	7630	120	N/A	IntCal13	8336	8559	1	8175	8654	0.992	8447.5	111.5	8414.5	239.5
51	ACN #P2	Pembroke Marsh	ML 546	Vollbrecht (1996)	Not specified in Vollbrecht (1996), so a central position in Pembroke Marsh estimated from Google Earth	16.9	32.3012	-64.7822	freshwater peat	Sedge Rootlets (Vollbrecht, 1996, Table 2)	terrestrial limiting	8530 ±130	8530	130	N/A	IntCal13	9403	9685	0.975	9234	9906	0.982	9544	141	9570	336
52	PR o3/2: 5.46-5.49	Port Royal Bay	KI-2000	Vollbrecht (1996)	Estimated from Appendix in Vollbrect (1996)	20.8	32.2642	-64.8551	freshwater peat	No data	terrestrial limiting	8890 ±70	8890	70	-27.9	IntCal13	9911	10165	1	9736	10201	1	10038	127	9968.5	232.5
53	Unlabeled	Port Royal Bay	Unlabeled	Ashmore and Leatherman (1984)	Estimated using Google Earth and Fig 1 in MG paper	25.2	32.2619	-64.8538	freshwater peat	Fern (Osmunda), and sedge (Ashmore and Leatherman, 1984)	terrestrial limiting	9590 ±100	9552	89	N/A	IntCal13	10772	11102	1	10659	11202	0.998	10937	165	10930.5	271.5
54	PR 01/1, 4.07-4.1	Port Royal Bay	KI-1999	Vollbrecht (1996)	Estimated from Appendix in Vollbrect (1996)	26.7	32.2627	-64.8567	freshwater peat	No data	terrestrial limiting	9400 ±85	9400	85	-28.8	IntCal13	10508	10742	1	10383	10869	0.914	10625	117	10626	243
55	Unlabeled	Shelly Bay, North Shore	I-1683	Redfield 1967	Estimated using Google Earth	1.7	32.3316	-64.7425	freshwater peat	No data	terrestrial limiting	1850 ±110	1850	110	N/A	IntCal13	1690	1897	0.855	1532	2013	0.99	1793.5	103.5	1772.5	240.5
56	Unlabeled	Shelly Bay, North Shore	I-1684	Redfield 1967	Estimated using Google Earth	2.3	32.3316	-64.7425	freshwater peat	No data	terrestrial limiting	1820 ±120	1820	120	N/A	IntCal13	1609	1880	1	1516	2006	0.97	1744.5	135.5	1761	245
57	ACN #FR	St. George's Harbour	ML 549	Vollbrecht (1996)	Not specified in Vollbrecht (1996), so a central position in St Georges' Harbour estimated from Google Earth	9.9	32.3743	-64.679	basal brackish peat	Rhizophora mangle (Vollbrecht, 1996, Table 2)	index	6070 ±110	6070	110	N/A	IntCal13	6787	7028	0.839	6673	7179	0.98	6907.5	120.5	6926	253
58	ACN #TC	St. George's Harbour	ML 551	Vollbrecht (1996)	Not specified in Vollbrecht (1996), so a central position in St Georges' Harbour estimated from Google Earth	12.3	32.3743	-64.679	freshwater peat	Wax Myrtle (Vollbrecht, 1996, Table 2)	terrestrial limiting	7460 ±120	7460	120	N/A	IntCal13	8173	8389	1	8011	8458	0.995	8281	108	8234.5	223.5
59	SGH 02: 6.14-6.22	St. George's Harbour	KI-2001	Vollbrecht (1996)	Estimated from Appendix in Vollbrect (1996)	20.1	32.3778	-64.6752	freshwater peat	No data	terrestrial limiting	8780 ±100	8780	100	-29.1	IntCal13	9605	9922	0.897	9553	9970	0.77	9763.5	158.5	9761.5	208.5
60	Unlabeled	Long Bay, Somerset Bermuda	I-1685	Redfield 1967	Estimate of position from Google Earth	0.5	32.3055	-64.8728	freshwater peat	No data	terrestrial limiting	880 ±120	880	120	N/A	IntCal13	725	914	0.942	645	1009	0.969	819.5	94.5	827	182
61	Unlabeled	Long Bay, Somerset Bermuda	I-1969	Redfield 1967	Estimate of position from Google Earth	0.6	32.3055	-64.8728	freshwater peat	No data	terrestrial limiting	1210 ±95	1210	95	N/A	IntCal13	1056	1191	0.689	955	1295	1	1123.5	67.5	1125	170
62	Unlabeled	Long Bay, Somerset Bermuda	I-1764	Redfield 1967	Estimate of position from Google Earth	1	32.3055	-64.8728	freshwater peat	No data	terrestrial limiting	1510 ±110	1510	110	N/A	IntCal13	1314	1445	0.66	1255	1628	0.974	1379.5	65.5	1441.5	186.5
63	Unlabeled	Long Bay, Somerset Bermuda	I-1971	Redfield 1967	Estimate of position from Google Earth	1.3	32.3055	-64.8728	freshwater peat	No data	terrestrial limiting	2440 ±110	2440	110	N/A	IntCal13	2358	2540	0.636	2306	2758	0.983	2449	91	2532	226
64	Unlabeled	Long Bay, Somerset Bermuda	I-1973	Redfield 1967	Estimate of position from Google Earth	1.7	32.3055	-64.8728	freshwater peat	No data	terrestrial limiting	2530 ±100	2530	100	N/A	IntCal13	2489	2748	1	2350	2787	1	2618.5	129.5	2568.5	218.5
65	Unlabeled	Long Bay, Somerset Bermuda	I-1975	Redfield 1967	Estimate of position from Google Earth	2	32.3055	-64.8728	freshwater peat	No data	terrestrial limiting	2690 ±90	2690	90	N/A	IntCal13	2740	2887	0.952	2690	3037	0.933	2813.5	73.5	2863.5	173.5
66	Unlabeled	Long Bay, Somerset Bermuda	I-1686	Redfield 1967	Estimate of position from Google Earth	2.3	32.3055	-64.8728	freshwater peat	No data	terrestrial limiting	3900 ±120	3900	120	N/A	IntCal13	4151	4446	0.897	3979	4645	0.975	4298.5	147.5	4312	333
67	Unlabeled	Long Bay, Somerset Bermuda	I-1762	Redfield 1967	Estimate of position from Google Earth	3.1	32.3055	-64.8728	freshwater peat	No data	terrestrial limiting	3600 ±120	3600	120	N/A	IntCal13	3817	4014	0.647	3588	4241	1	3915.5	98.5	3914.5	326.5
68	Unlabeled	Long Bay, Somerset Bermuda	I-1763	Redfield 1967	Estimate of position from Google Earth	3.2	32.3055	-64.8728	freshwater peat	No data	terrestrial limiting	3930 ±120	3930	120	N/A	IntCal13	4223	4525	0.896	4073	4659	0.922	4374	151	4366	293
69	NL 031/4: 4.73-4.81	North Lagoon	KI-1991.02	Kuhn (1984)	Gischler and Kuhn (2018)	26.1	32.443	-64.643	freshwater peat	No data	terrestrial limiting	9700 ±90	9700	90	-28.5	IntCal13	11070	11228	0.68	10761	11247	1	11149	79	11004	243
70	NL 039: 1.5-1.6	North Lagoon	KI-1992	Kuhn (1984)	Gischler and Kuhn (2018)	19.6	32.328	-64.89	freshwater peat	No data	terrestrial limiting	7870 ±95	7870	95	-27.8	IntCal13	8552	8782	0.817	8510	8995	0.974	8667	115	8752.5	242.5
71	NL 040: 4.78-4.81	North Lagoon	KI-1993.04	Kuhn (1984)	Gischler and Kuhn (2018)	23	32.443	-64.798	freshwater peat	No data	terrestrial limiting	9230 ±150	9230	150	-31.3	IntCal13	10238	10579	1	10126	10796	0.955	10408.5	170.5	10461	335
72	NL 048: 2.31-2.35	North Lagoon	KI-1994.02	Kuhn (1984)	Gischler and Kuhn (2018)	17	32.33	-64.75	freshwater peat	No data	terrestrial limiting	8710 ±80	8710	80	-27.1	IntCal13	9548	9780	0.989	9531	9936	0.965	9664	116	9733.5	202.5
73	NL049: 1.07-1.12	North Lagoon	KI-1995	Kuhn (1984)	Gischler and Kuhn (2018)	3.1	32.3	-64.87	freshwater peat	No data	terrestrial limiting	3980 ±55	3980	55	-24.3	IntCal13	4404	4527	0.942	4248	4578	0.995	4465.5	61.5	4413	165
74	NL051: 2.83-2.87	North Lagoon	KI-1996.04	Kuhn (1984)	Gischler and Kuhn (2018)	14.6	32.307	-64.876	freshwater peat	No data	terrestrial limiting	8010 ±95	8010	95	-28.8	IntCal13	8725	9011	1	8596	9128	1	8868	143	8862	266
75	NL 054: 4.52-4.57	North Lagoon	KI-2585.02	Vollbrecht (1996)	Estimated from Appendix in Vollbrect (1996)	19.1	32.3626	-64.7172	freshwater peat	No data	terrestrial limiting	9010 ±125	9010	125	-28.5	IntCal13	9909	10274	1	9729	10438	0.977	10091.5	182.5	10083.5	354.5
76	NL 055/2: 5.5-5.54	North Lagoon	KI-2586.03	Vollbrecht (1996)	Estimated from Appendix in Vollbrect (1996)	18.3	32.3619	-64.7168	freshwater peat	No data	terrestrial limiting	8800 ±120	8800	120	-28.1	IntCal13	9664	9949	0.735	9555	10174	1	9806.5	142.5	9864.5	309.5
77	MS-C6	Mill Share	GX-21542	Javaux (1999)	Not specified in Javaux (1999), so a central position in the wetland was chosen	2.71	32.2945	-64.8013	mangrove peat	No data	impacted by autocompaction	2940 ±60	2940	60	N/A	IntCal13	2997	3175	1	2924	3251	0.976	3086	89	3087.5	163.5
78	DC06	Mill Share	GX-21545	Javaux (1999)	Not specified in Javaux (1999), so a central position in the wetland was chosen	2.9	32.2945	-64.8013	basal brackish peat	No data	terrestrial limiting	2930 ±60	2930	60	N/A	IntCal13	2992	3167	1	2921	3243	0.977	3079.5	87.5	3082	161
79	C05	Mill Share	GX-21543	Javaux (1999)	Not specified in Javaux (1999), so a central position in the wetland was chosen	2.32	32.2945	-64.8013	basal brackish peat	No data	terrestrial limiting	1070 ±60	1070	60	N/A	IntCal13	930	1009	0.733	905	1151	0.952	969.5	39.5	1028	123
80	C02	Mill Share	GX-21544	Javaux (1999)	Not specified in Javaux (1999), so a central position in the wetland was chosen	1.37	32.2945	-64.8013	mangrove peat	No data	impacted by autocompaction	510 ±55	510	55	N/A	IntCal13	505	555	0.857	477	569	0.722	530	25	523	46
81	DC05	Mills Creek	GX-21546	Javaux (1999)	Not specified in Javaux (1999), so a central position in the wetland was chosen	4.45	32.3006	-64.8016	basal brackish peat	No data	terrestrial limiting	2940 ±60	2940	60	N/A	IntCal13	2997	3175	1	2924	3251	0.976	3086	89	3087.5	163.5
82	DC05	Hungry Bay	GX-21547	Javaux (1999)	Not specified in Javaux (1999), so a central position in the wetland was chosen	1.65	32.2902	-64.7589	basal brackish peat	No data	terrestrial limiting	2010 ±50	2010	50	N/A	IntCal13	1893	2004	0.978	1869	2114	1	1948.5	55.5	1991.5	122.5
83	HB1-9	Hungry Bay	not given (Beta)	Ellison (1993)	Estimated using Google Earth and Fig 3 from paper	5.55	32.2902	-64.7592	mangrove peat	Terrestrial marshes did not exist in Hungy Bay (at HB-1) prior to 2000 years ago (Ellison, 1996)	terrestrial limiting	4870 ±90	4870	90	-27	IntCal13	5577	5718	0.756	5447	5761	0.892	5647.5	70.5	5604	157
84	HB2-1	Hungry Bay	not given (Beta)	Ellison (1993)	Estimated using Google Earth and Fig 3 from paper	5.45	32.2916	-64.7581	mangrove peat	Terrestrial marshes did not exist in Hungy Bay prior to 2000 years ago (Ellison, 1996)	terrestrial limiting	4940 ±100	4940	100	-27.6	IntCal13	5588	5753	0.852	5573	5912	0.933	5670.5	82.5	5742.5	169.5
85	HB5-2	Hungry Bay	not given (Beta)	Ellison (1993)	Estimated using Google Earth and Fig 3 from paper	2.25	32.2891	-64.7599	mangrove peat	Terrestrial marshes did not exist in Hungy Bay prior to 2000 years ago (Ellison, 1996)	terrestrial limiting	3990 ±110	3990	110	-27.4	IntCal13	4285	4587	0.895	4216	4729	0.871	4436	151	4472.5	256.5
86	HB1-1	Hungry Bay	not given (Beta)	Ellison (1993)	Estimated using Google Earth and Fig 3 from paper	0.65	32.2902	-64.7592	mangrove peat	Rhizophora mangle (Ellison, 1993, Global Ecology and Biogeography Letters)	terrestrial limiting	390 ±90	390	90	-25.1	IntCal13	425	510	0.555	282	556	0.977	467.5	42.5	419	137
87	HB1-2	Hungry Bay	not given (Beta)	Ellison (1993)	Estimated using Google Earth and Fig 3 from paper	1.45	32.2902	-64.7592	mangrove peat	Rhizophora mangle (Ellison, 1993, Global Ecology and Biogeography Letters)	terrestrial limiting	1080 ±80	1080	80	-26.4	IntCal13	920	1080	0.968	892	1182	0.913	1000	80	1037	145
88	HB1-3	Hungry Bay	not given (Beta)	Ellison (1993)	Estimated using Google Earth and Fig 3 from paper	2.45	32.2902	-64.7592	mangrove peat	Terrestrial marshes did not exist in Hungy Bay prior to 2000 years ago (Ellison, 1996)	terrestrial limiting	2090 ±90	2090	90	-21	IntCal13	1946	2154	0.932	1881	2311	1	2050	104	2096	215
89	HB1-4	Hungry Bay	not given (Beta)	Ellison (1993)	Estimated using Google Earth and Fig 3 from paper	3.45	32.2902	-64.7592	mangrove peat	Terrestrial marshes did not exist in Hungy Bay prior to 2000 years ago (Ellison, 1996)	terrestrial limiting	2740 ±110	2740	110	-26.9	IntCal13	2749	2966	1	2697	3171	0.97	2857.5	108.5	2934	237
90	HB1-6	Hungry Bay	not given (Beta)	Ellison (1993)	Estimated using Google Earth and Fig 3 from paper	4.45	32.2902	-64.7592	mangrove peat	Terrestrial marshes did not exist in Hungy Bay prior to 2000 years ago (Ellison, 1996)	terrestrial limiting	3880 ±100	3880	100	-26.5	IntCal13	4152	4424	1	3985	4537	0.991	4288	136	4261	276
91	HB2-2	Hungry Bay	not given (Beta)	Ellison (1993)	Estimated using Google Earth and Fig 3 from paper	0.85	32.2916	-64.7581	mangrove peat	Terrestrial marshes did not exist in Hungy Bay at HB-2 prior to 750 years ago (Ellison, 1996)	terrestrial limiting	730 ±80	730	80	-25.3	IntCal13	639	735	0.828	541	796	0.992	687	48	668.5	127.5
92	HB4-1	Hungry Bay	not given (Beta)	Ellison (1993)	Estimated using Google Earth and Fig 3 from paper	0.23	32.2894	-64.7596	mangrove peat	Mangrove peat (Ellison, 1993, Global Ecology and Biogeography Letters)	terrestrial limiting	750 ±60	750	60	-25.3	IntCal13	658	733	1	634	790	0.921	695.5	37.5	712	78
93	HB5-1	Hungry Bay	not given (Beta)	Ellison (1993)	Estimated using Google Earth and Fig 3 from paper	0.35	32.2891	-64.7599	mangrove peat	Mangrove peat (Ellison, 1993, Global Ecology and Biogeography Letters)	terrestrial limiting	1460 ±60	1460	60	-22.3	IntCal13	1303	1396	1	1285	1423	0.86	1349.5	46.5	1354	69
94	DC04	Hungry Bay	UGAMS-4589	van Hengstum et al (2011)	Not specified in van Hengstum (2011), a northeastern position in the wetland was chosen	2.57	32.2917	-64.7577	mangrove peat	Terrestrial marshes did not exist in Hungy Bay prior to 2000 years ago (Ellison, 1996)	terrestrial limiting	2580 ± 20	2580	20	-26.1	IntCal13	2731	2748	1	2720	2751	1	2739.5	8.5	2735.5	15.5
95	DC05	Hungry Bay	UGAMS-4590	van Hengstum et al (2011)	Not specified in van Hengstum (2011), a northeastern position in the wetland was chosen	1.19	32.2917	-64.7577	mangrove peat	Dr. David B. Scott examined marsh foraminifera in these samples	terrestrial limiting	810 ± 20	810	20	-23.3	IntCal13	698	730	1	684	748	0.978	714	16	716	32
96	DC06	Hungry Bay	UGAMS-4591	van Hengstum et al (2011)	Not specified in van Hengstum (2011), a northeastern position in the wetland was chosen	0.85	32.2917	-64.7577	mangrove peat	Dr. David B. Scott examined marsh foraminifera in these samples	terrestrial limiting	230 ± 20	230	20	-24.7	IntCal13	285	298	0.613	280	306	0.573	291.5	6.5	293	13
97	DC17	Hungry Bay	UGAMS-4592	van Hengstum et al (2011)	Not specified in van Hengstum (2011), a northeastern position in the wetland was chosen	0.7	32.2917	-64.7577	mangrove peat	Dr. David B. Scott examined marsh foraminifera in these samples	terrestrial limiting	530 ± 20	530	20	-24.2	IntCal13	525	544	1	516	554	0.937	534.5	9.5	535	19
98	DC18	Hungry Bay	UGAMS-4593	van Hengstum et al (2011)	Not specified in van Hengstum (2011), a northeastern position in the wetland was chosen	0.6	32.2917	-64.7577	mangrove peat	Dr. David B. Scott examined marsh foraminifera in these samples	terrestrial limiting	490 ± 20	490	20	-24.2	IntCal13	513	529	1	507	537	1	521	8	522	15
99	DC13	Hungry Bay	UGAMS-4594	van Hengstum et al (2011)	Not specified in van Hengstum (2011), a northeastern position in the wetland was chosen	1.96	32.2917	-64.7577	mangrove peat	Terrestrial marshes did not exist in Hungy Bay prior to 2000 years ago (Ellison, 1996)	terrestrial limiting	3240 ± 25	3240	25	-25.6	IntCal13	3443	3480	0.68	3392	3511	882	3461.5	18.5	3451.5	59.5
100	DC14	Hungry Bay	UGAMS-4595	van Hengstum et al (2011)	Not specified in van Hengstum (2011), a northeastern position in the wetland was chosen	1.82	32.2917	-64.7577	mangrove peat	Terrestrial marshes did not exist in Hungy Bay prior to 2000 years ago (Ellison, 1996)	terrestrial limiting	2800 ± 25	2800	25	-25.6	IntCal13	2865	2929	0.976	2844	2965	0.994	2897	32	2904.5	60.5
101	DC15	Hungry Bay	UGAMS-4596	van Hengstum et al (2011)	Not specified in van Hengstum (2011), a northeastern position in the wetland was chosen	2.02	32.2917	-64.7577	mangrove peat	Terrestrial marshes did not exist in Hungy Bay prior to 2000 years ago (Ellison, 1996)	terrestrial limiting	3110 ± 30	3110	30	-25.3	IntCal13	3331	3373	0.565	3237	3386	1	3352	21	3311.5	74.5
102	DC07	Hungry Bay	UGAMS-4597	van Hengstum et al (2011)	Not specified in van Hengstum (2011), a northeastern position in the wetland was chosen	3.44	32.2917	-64.7577	mangrove peat	Terrestrial marshes did not exist in Hungy Bay prior to 2000 years ago (Ellison, 1996)	terrestrial limiting	3630 ± 25	36330	25	-26.1	IntCal13	3906	3874	1	3867	3990	0.943	3890	-16	3928.5	61.5
103	DCC8B	Hungry Bay	OS-72328	van Hengstum et al (2011)	Not specified in van Hengstum (2011), a northeastern position in the wetland was chosen	2.01	32.2917	-64.7577	mangrove peat	Terrestrial marshes did not exist in Hungy Bay prior to 2000 years ago (Ellison, 1996)	terrestrial limiting	2490 ± 45	2490	45	-26.4	IntCal13	2491	2643	0.788	2424	2738	0.971	2567	76	2581	157
104	GB-Core 5, 31.25 cm	Green Bay Cave	OS-78019	van Hengstum et al (2011)	Estimated from Google Earth, based on overlays of underwater cave surveys and maps	2.25	32.3261	-64.7395	marine sediment	bivalve	marine limiting	2040 ± 25	2040	25	-0.57	IntCal13	1949	2007	0.827	1926	2063	0.958	1978	29	1994.5	68.5
105	GB-Core 9, 37.5 cm	Green Bay Cave	OS-81364	van Hengstum et al (2011)	Estimated from Google Earth, based on overlays of underwater cave surveys and maps	2.25	32.3261	-64.7395	marine sediment	bivalve	marine limiting	2000 ± 25	2000	25	0.29	IntCal13	1926	1988	1	1892	1997	1	1957	31	1944.5	52.5
106	GB-Core 11, 37.25 cm	Green Bay Cave	OS-81365	van Hengstum et al (2011)	Estimated from Google Earth, based on overlays of underwater cave surveys and maps	2.25	32.3263	-64.7394	marine sediment	bivalve	marine limiting	2020 ± 25	2020	25	0.29	IntCal13	1942	1996	0.963	1898	2009	0.947	1969	27	1953.5	55.5
107	GB-Core 5, 51.5 cm	Green Bay Cave	OS-80321	van Hengstum et al (2011)	Estimated from Google Earth, based on overlays of underwater cave surveys and maps	14.3	32.3261	-64.7395	sediment	marine foraminifera, ostracodes, calcite rafts	marine limiting	6800 ± 25	6800	25	-0.14	IntCal13	7619	7664	1	7594	7676	1	7641.5	22.5	7635	41
108	GB-Core 5, 61.25 cm	Green Bay Cave	OS-79218	van Hengstum et al (2011)	Estimated from Google Earth, based on overlays of underwater cave surveys and maps	20.8	32.3261	-64.7395	sediment	marine foraminfera, ostracodes, calcite rafts	marine limiting	7160 ± 65	7160	65	-1.59	IntCal13	7931	8032	0.951	7915	8073	0.778	7981.5	50.5	7994	79
109	GB-Core 9, 59.5 cm	Green Bay Cave	OS-81373	van Hengstum et al (2011)	Estimated from Google Earth, based on overlays of underwater cave surveys and maps	14.3	32.3261	-64.7395	sediment	marine foraminifera, ostracodes, calcite rafts	marine limiting	6700 ± 35	6700	35	-0.72	IntCal13	7562	7595	0.685	7494	7622	1	7578.5	16.5	7558	64
110	GB-Core 11, 46.75 cm	Green Bay Cave	OS-81369	van Hengstum et al (2011)	Estimated from Google Earth, based on overlays of underwater cave surveys and maps	20.7	32.3263	-64.7394	sediment	marine foraminfera, ostracodes, calcite rafts	marine limiting	7210 ± 40	7210	40	-0.93	IntCal13	7964	8047	1	7955	8071	0.802	8005.5	41.5	8013	58
111	SM-C15_79-80 cm	Palm Cave System	OS-129829	this work	Estimated from Google Earth, based on overlays of underwater cave surveys and maps	22.7	32.345361°	-64.711628°	sediment	brackish foraminifera (Polysaccamina ipohalina, Entzia macrescens)	marine limiting	8710 ± 35	8710	35	-26.8	IntCal13	9584	9697	0.945	9548	9782	0.996	9640.5	56.5	9665	117
112	SM-C14_86-87 cm	Palm Cave System	OS-135568	this work	Estimated from Google Earth, based on overlays of underwater cave surveys and maps	21.6	32.345	-64.7113	sediment	brackish foraminifera (Polysaccamina ipohalina, Entzia macrescens)	marine limiting	8740 ± 30	8740	30	-24.7	IntCal13	9583	9827	0.831	9540	9955	0.881	9705	122	9747.5	207.5
113	SM-C10_174-175 cm	Palm Cave System	OS-122745	this work	Estimated from Google Earth, based on overlays of underwater cave surveys and maps	22.4	32.3448	-64.711	sediment	brackish foraminifera (Polysaccamina ipohalina, Entzia macrescens)	marine limiting	8680 ± 35	8680	35	-23.7	IntCal13	9556	9634	0.828	9554	9704	0.998	9595	39	9629	75
Notes:	(1) Brackish peat verified by salt marsh foraminifera (Javaux, 1993) or botanical remains (Vollbrecht, 1996 and Ellison, 1993). However, we (this study) consider all the "basal peat" data previously reported from Hungry Bay as "Freshwater Peat", based on the extensive work of Kemp et al., (2019, Open Quaternary, doi.org/10.5334/oq.49.)
	(2) Older ages without d13C values (not reported by original authors) reported may be offset by an additional few hundred years because a d13C-correction could not be preformed.
	(3) A maximum vertical uncertainty estimate (most conservative) on basal mangrove peat depth of Vollbrecht (1996) is the maximum 1.2 m tidal range in Bermuda
	(4) Sample Index points 80-83 were d13C-corrected (Javaux, 1999, p. 283), although d13C values not reported in original publication (the thesis).
	(5) Table only includes samples collected from <30 m bsl.
Refs:	Ashmore, S., Leatherman, S.P., 1984, Holocene sedimentation in Port Royal Bay, Bermuda. Marine Geology, 56, 289-298.
	Ellison, J.C., 1993, Mangrove retreat with rising sea-level, Bermuda. Estuarine, Coastal and Shelf Science 37, 75-87.
	Ellison, J.C., 1996, Pollen evidence of late Holocene mangrove development in Bermuda. Global Ecology and Biogeography Letters, 5 (6), 315-326.
	Javaux, E.J., 1999, Benthic foraminifera from the modern sediments of Bermuda: implications for Holocene sea-level studies. PhD Thesis, Dalhousie University, 614 p.
	Kuhn, G., 1984, Sedimentations-geschichte der Bermuda North Lagoon im Holozän, PhD Thesis, Universität zu Göttingen, 272 p.
	Neumann, A.C., 1971. Quaternary sea-level data from Bermuda. Quaternaria, 14, 41-43.
	Redfield, A.C., 1967, Postglacial change in sea level in the western North Atlantic Ocean. Science, 157 (3787), 687-691.
	Vollbrecht, R., 1996, Postglazialer ansteig des Meeresspiegels, Paläoklima und Hydrographie aufgezeichnet in Sedimenten der Bermuda
	inshore waters, PhD Thesis, Universität zu Göttingen, 383 p.
	Kemp, A.C., Vane, C.H., Khan, N.S., Ellison, J.C., Engelhard, S.E., Horton, B.P., Nikitina, D., Smith S.R., Rodrigues, L.J., Moyer, R.P. 2019. Testiting the utility of geochemical proxies to reconstruct Holocene coastal environments and relative sea level: a case study from Hungry Bay, Bermuda. Open Quaternary, 5 (1), 1.
